# Supplementary material for: Pervasive Divergence of Transcriptional Gene Regulation in Caenorhabditis Nematodes
Source: PLoS Genet. 2014 Jun 26;10(6):e1004435. doi: 10.1371/journal.pgen.1004435 (PMC4072541; doi:10.1371/journal.pgen.1004435)
Supplement: Table S1 — Conservation of primary sequence in CREs between C. elegans and C. briggsae. (XLSX) [file pgen.1004435.s005.xlsx]

## Sheet: Sheet1
gene name	longest stretch of identity	number of nucleotides in perfect blocks >7nt	length in C. elegans	length in C. briggsae	length ratio	ratio of longest block to length of shorter ortholog	ratio of # conserved nucl. to length of shorter ortholog
unc-46	40	108	1194	287	4.16028	0.139373	0.376307
acr-14	34	92	381	843	0.451957	0.0892388	0.24147
unc-47	22	148	1588	1646	0.964763	0.0138539	0.093199
kat-1	11	76	1425	1448	0.984116	0.0077193	0.0533333
unc-25	16	122	1977	3516	0.562287	0.00809307	0.0617097
gpa-5	17	350	3049	3336	0.913969	0.0055756	0.114792
oig-1	27	247	2601	5552	0.46848	0.0103806	0.0949635
mod-5	33	333	5674	5732	0.989881	0.00575715	0.0586888
