# Supplementary material for: Pervasive Divergence of Transcriptional Gene Regulation in Caenorhabditis Nematodes
Source: PLoS Genet. 2014 Jun 26;10(6):e1004435. doi: 10.1371/journal.pgen.1004435 (PMC4072541; doi:10.1371/journal.pgen.1004435)
Supplement: Table S3 — Expression patterns of unc-46 cis elements. Raw data for expression patterns reported in Figure 2. (XLS) [file pgen.1004435.s007.xls]

## Sheet: Cel
Cel 1
D-type	RMEs	AVL	RIS	DVB	SIADs
18	4	1	1	1	2
15	4	1	1	1	2
18	4	1	1	1	2
17	2	1	1	1	2
18	4	1	1	1	2
19	4	1	1	1	2
17	4	1	1	1	2
18	4	1	1	1	2
19	4	1	1	1	2
19	4	1	1	1	2
19	4	1	1	1	2
19	4	1	1		2
19	4	1	1	1	2
19	4	1	1	1	2
19	4	1	1	1	2
18	4	1	1	1	1
15	4	1	1	1	1
18	4	1	1	1	1
15	4	1	1	1	2
17	4	1	1	1	2
18	4	1	1	1	2
Cel 3
14	4	1	1	1	1
13	4	1	1	1	2
18	2	1	1	1	2
19	4	1	1	1	2
17	4	1	1	1	2
19	4	1	1		2
19	4	1	1	1	2
19	4	1	1	1	2
19	4	1	1	1	2
18	4	1	1	1	2
17	4	1	1	1	2
15	3	1	1	1	2
18	4	1	1	1	1
18	2	1			2
17	4	1	1	1	2
18	4	1	1	1	2
18	4	1	1	1	2
19	4	1	1	1	2
18	4	1	1	1	2
19	1	1	1	1	2
18	4	1	1	1	2

## Sheet: Cbr
Cbr 1
D-type	RMEs	AVL	RIS	DVB	SIADs	dorsal to AVL	others
19	2			1	2	2
18	4	1	1	1	2	2
19	4	1	1	1	2	1
19	4	1	1	1	2	2
18	4	1	1	1	2	2
17	4	1	1		2
17	3	1	1	1	2
15	3	1		1
17	3	1
19	4	1	1	1	2
18	2	1	1	1	2
19	4	1	1	1	2		1 in post bulb pharynx
19	4	1	1	1	1
19	2	1	1	1	2
18	2	1	1	1	2
18	4	1	1	1	2
17	2		1		2
18	4		1	1	2	2
17	4	1	1	1	2	2
17	4	1	1	1	2	2
17	3			1	2	2
19	4	1	1	1	2	2
19	3	1	1	1	2
18	2	1	1	1	2	2
18	2	1	1		2
Cbr 2
14	2		1	1	2
15	4	1	1	1	2
18	4		1	1	2
16	4	1	1	1	2
17	3	1	1	1	2
19	4	1	1	1	2	2
18	2	1	1	1	2
19	2	1	1		2
18	4	1	1	1	2	1	HSNL
19	4	1	1	1	2	1
19	2	1	1	1	2	2
19	4	1	1	1	2	1
18	4	1	1	1	2
18	2	1	1	1	2
16	2	1	1	1	2
19	4	1	1	1	2
15	2	1	1		2
17	3		1	1	2
16	2		1	1	2
19	2	1	1	1	2
18	2	1	1	1	2	1	1 posterior to RMED
18	3	1	1		2
19	4	1	1	1	2
18	3	1	1	1	2
19	4	1	1	1	2

## Sheet: Cre
Cre 1
D-type	RMEs	AVL	RIS	DVB	SIADs	HSNs	dorsal to AVL	others
19	4	1	1	1	2
18	4		1	1	2
18	4	1	1	1	2
19	4	1	1	1	2
19	4	1	1	1	2
18	4	1	1	1	2
19	4	1	1	1	3
16	4	1	1	1	2
18	4	1	1	1	1
19	4	1	1	1	1
19	4	1	1	1	2	2	1
19	4	1	1	1	2			2 cells next to DVB, 1 neuron very posterior in tail
18	4	1	1	1	2	1
18	1	1	1	1	2
19	4	1	1	1	2		2
18	4	1	1	1	2		1
19	4	1	1	1	2		2
18	4	1	1	1	2
18	4	1	1	1	2	1
18	4	1	1	1	2
12	4	1	1	1	2
19	2		1	1	2	1
17	4	1	1	1	2
19	4	1	1	1	2			2, possibly BDUs
19	4	1	1	1	2		1
Cre 2
18	4	1	1	1	2
17	4	1	1	1	2
16	2	1	1	1	2
17	4	1	1	1	2
17	4	1	1	1	2
15	3		1		2
18	2	1	1	1	2
17	3	1	1	1	2	1		3 or 4 sending process into nose
15	2	1	1	1	2			3 or 4 sending processes in nose
19	3	1	1	1	2
16	4			1	2			2 sending processes in nose
19	4	1	1	1	2	1
18	2	1	1	1	2	1
18	4	1	1	1	2	1	1	3 or 4 sending process in nose
19	4	1	1	1	2
17	4	1	1	1	2		1
17	4	1	1	1	2	2
18	4	1	1	1	1			1 dorsal to DVB, 3 sending processes in nose PVDL??
19	4	1	1	1	2	2		4 sending processes in nose
18	3	1	1	1	2	2		1 next to DVB
19	3	1	1	1	1	1
18	4	1	1	1	2	1		4 sending processes in nose
15	2		1	1	2
19	3	1		1				2 next to DVB
17		1	1

## Sheet: Cbn
Cbn 1
D-type	RMEs	AVL	RIS	DVB	OLQDs	HSNs	SIADs	dorsal to AVL	others
18	4	1	1	1			1	1
18	4	1	1	1			2
17	2	1	1	1	2	2	1
18	4	1	1	1	2			2
19	4	1	1	1	1
18	4	1	1	1
17	4	1	1	1	2	1
19	4	1	1	1				2
16	2	1	1	1	2	1	2
18	4	1	1	1	2	2	2
7	2		1	1		1	2
18	3		1	1	1	2	2
19	4	1	1	1	1	2	2
14	4	1	1	1		1	2	2
13		1			1		2
18	4	1		1	2	2	2	1
18		1	1		2	2	2
14	3	1	1	1		2	2		CANs
14		1	1	1	1	2	2
18		1		1	1	2	2
12	4	1	1		2	2		2
19	4	1	1	1	2	1	2
13	4	1	1	1			2
18	4	1	1	1	2	2	2
19	4	1	1	1	2	2	2
Cbn 2
17	2	1	1	1	2	1	1
13	2		1		1	1	2
19	4	1	1	1
12	3	1	1	1		1	2
17	4	1	1	1	2	2	3	-
18	4	1	1	1	2	1	2	1
16	4	1	1	1		2	2
19	4	1	1	1	1	2	2	2	hypodermal cell
19	4	1	1	1	2	1	2	1
11	2	1	1	1	1	1	2
19	4	1	1	1	2	2	2		BDUL/R
19	4	1	1	1	2	2	2	2
17	4	1	1	1	2	1	2	2	BDUR
17	4	1	1	1	2	2	2	2
18	4	1	1	1	2	1	2	2	1 posterior to RMED
18	4		1	1	2	1	2
15	4	1	1	1	2	1	2	1
17	4	1	1	1	2	2	2	1
17	4	1	1	1	2	2	2	1
19	4	1	1	1	2	1	2	2
12	3	1	1	1	2	2	2		2 posterior to RMED
19	3	1	1	1	2	1	2		1 posterior to RMED
19	3	1	1	1	2	2	2	2
19	4	1	1	1	2		1	1	1 next to DVB
16	4	1		1	1	1	2	1

## Sheet: Cja
Cja 1
D-type	RMEs	AVL	RIS	DVB	SIADs	dorsal to AVL	others
19	4	1	1	1	2	2	1 next to DVB
17	4	1	1	1	2	2
18	4	1	1	1	2	2
19	4	1	1	1	1	2
18	4	1		1	2	2
17	4	1	1	1	2	1
19	4	1	1	1	1	2
18	4	1	1	1	2	2
18	4	1	1	1	1	2
19	4	1	1	1	2	2
19	4		1		2	1	2 in lateral ganglion
14	4	1	1	1	1	1
17	4	1	1	1	1	2
12	4	1	1	1	2	2
19	4	1	1	1	2	1
19	3	1	1	1	2	2
15	4	1	1	1	2	2
18	4	1	1	1	1	2
16	3	1	1		1	1
18	3	1		1	2	2
13	4	1	1	1	2	2
19	4	1	1	1	2	2
13	4	1	1	1	2	2
18	4	1	1	1	2	2
12	4	1	1	1		4
Cja 2
16	4	1	1	1	2	1
19	4	1	1	1	2	1
15	3	1	1	1
17	4	1	1	1	2
17	4	1	1	1	1
19	4	1	1	1	1	2
18	4	1	1	1		2
17	4	1	1	1		2
19	4	1	1	1	2	2
18	4	1	1	1	2	1
14	2			1	1	1
10	4		1	1	1	1
17	2	1	1	1	2
16	1	1	1	1		2	HSNR
16	3	1	1	1		2
17	4	1	1	1	2	1
19	4	1	1	1		2
18	4	1	1	1	2	2
17	3	1	1	1	1	2
17	3	1	1	1	2	2
19	4	1	1	1	2	1
17	3	1	1	1	2	1
19	4	1		1	2	2
19	4	1	1	1	2	3
18	4	1	1	1	2
