# Supplementary material for: Pervasive Divergence of Transcriptional Gene Regulation in Caenorhabditis Nematodes
Source: PLoS Genet. 2014 Jun 26;10(6):e1004435. doi: 10.1371/journal.pgen.1004435 (PMC4072541; doi:10.1371/journal.pgen.1004435)
Supplement: Table S4 — Expression patterns of acr-14 cis elements. Raw data for expression patterns reported in Figure 3. (XLS) [file pgen.1004435.s008.xls]

## Sheet: Cel
strain 6
stage	VNC	AVAL/R	weak in tail	pharynx	AvnL/R	other
ad	45	2	1	1
ad	49	2	1	1
l3	44	2	1
ad	42	2	1
l4	34	2	1
l3	30	2	0
ad	44	2	1
ad	46	2	1
ad	45	2	1
ad	47	2	1
ad	41	2	1
l4	44	2	1
ad	39	2	1		1
l4	36	2	0
ad	43	2	1	1
ad	42	2	1		1
l4	46	2	1		2
l4	34	2	1
l3	42	2	1		2
	43
strain 4
stage	VNC	AVAL/R		pharynx	AvnL/R	other
l4	42	2
ad	42	2		1		socket cell
ad	41	2
ad	42	2
l4	39	2		1
ad	41	2		1
ad	36	2		1
ad	43	2		1
ad	39	2		1
l3	33	2			2
l4	45	2
l4	41	2
l4	45	2		1
l3	39	2
l3	38	2			1
l3	39	2
l3	44	2
l4	42	2
l4	20	2
l3	42	2		1
l4	44	2
l4	19	2
l4	43	2		1
l4	25	1
l3	41	2
l4	45	2
l3	21	2
l4	43	2
l3	45	2
l3	42	2
l4	38	2		1
l4	37	2		1
l4	44	2		1
l4	45	2	1
l4	37	2
l4	32	2		1
l4	41	2		1
l3	37	2		1
l4	44	2	1	1
l4	40	2		1
l4	37	2		1
ad	46	2		1
ad	42	2		1
l4	31	1		1
l4	39	2		1
l4	39	2		1
ad	45	2		1
l4	45	2		1
l4	36	2		1
l4	40	2
l4	38	2		1
l4	42	2
	41			27
strain 8
stage	VNC	AVAL/R		pharynx	posterior to AVAs
l3	33	2
l3	22	2
ad	45	2
l4	40	2
l3	41	2		1
l4	41	2
l4	35	2
l4	41	2
ad	39	2
l4	38	2
l3	41	2
l4	43	2
l3	39	2
ad	37	2
l3	42	2
l3	40	2
ad	45	2
l2	30	2
l4	43	2
l4	43	2
l4	42	2
l3	37	2
ad	44	2
l4	40	2
ad	43	2			1
l4	46	2
ad	44	2
l4	49	2
l3	36	2
l4	47	2
l4	41	2		1
ad	45	2
ad	45	2
l4	41	2			1
ad	41	2
l4	40	2
ad	34	2
l4	40	2
l3	42	2
l3	46	2			2
l3	43	2
l4	36	2
l3	43	2			2
l4	40	2
l4	45	2			2
l4	46	2
l4	43	2
l4	42	2
	41

## Sheet: Cbr
strain 1
stage	VNC	AVAL/R	AVnL/R	underneath AVAL/R	cells sending processes into nose	others
ad	48	2	2
ad	48	2	2	1
ad	43	2	2	1
ad	24	2	2	1
ad	39	2	2
ad	47	2	2
ad	42	2	2	1
ad	36	2	2	1
ad	30	2	2	2
ad	43	2	2	2
ad	33	1	2	2
ad	44	2	2	2
ad	41	2	2	2
ad	37	2	1	1
ad	29	2	1	1
ad	32	2	1
ad	44	2	2	2
ad	49	2	2	2
ad	27	2
ad	48	2	2	2
l4	42	2	2	2	2
l4	47	2	2	2
l4	45	2	2			BDUR
l4	37	2	2
l3	50	2	2	1
ad	37	2	2
ad	47	2	2
ad	42	1	2
l4	31	2	2
ad	49	2	2	2
l4	39	2	2
l4	45	2	2	2
ad	43	2	2	2
l4	43	2	2
l3	25	1	1
l4	35	1	2
	42
striin 2
stage	VNC	AVAL/R	AVnL/R	cells underneath AVAs	cells sending processes into nose
l4	42	2	2
ad	31	2	1
l4	40	2	2
l4	44	1	2
l4	43	2	2
l4	48	2	2
ad	44	1	2
ad	43	2	2
ad	42	2	2	2
ad	49	2	2	2
ad	40	2	2
ad	37	2	2
ad	39	2	2
ad	44	2	2	2
ad	34	2	2	1
ad	38	2	2	1
ad	34	2	2	2
ad	33	2	2
ad	35	2	1	2
l3	46	2	2	2
ad	43	2	2
ad	33	2	2	2
ad	50	2	2	2
ad	43	2	2	2
l3	39	2	2
l3	49	2	2	2
l3	42	2	2	2
l4	37	2	2
l4	39	2	2
l3	47	2	2	2
ad	48	2	2	1
l4	44	2	2
l4	40	2	2
l4	41	2	2		2
l4	42	2	2
ad	42	2	2
l4	36	2	2
l4	35	2	2
ad	41	2	2
ad	36	2	2
l3	42	2	2
l4	40	2	2
l4	42	2	2
l4	42	2	2	2
ad	37	2	2	2
l4	36	2	2
l4	40	2	2
l3	39	2	2
l3	45	2	2		3
l4	39	2	2
ad	37	2	2
	42

## Sheet: Cre
strain 1
stage	VNC	AVAL/R	AVnL/R	AFDL/R	PVNL/R	anterior to nerve ring
ad	41	2	2	2	2	1
ad	39	2	2	2	2
ad	38	2	2	2	2
ad	41	2	2	2	2
ad	42	2	2	2	2
ad	41	2	2	2	2
ad	27	2	2	2	2
ad	26	2	0	1	2
ad	38	2	2	2	2
ad	32	2	2	2	2
l4	44	2	2	2	2	1
l4	38	2	2	0	1	1
l4	44	2	2	2	2	2
l3	26	2	2	2	1	2
l4	40	2	2	2	2
l4	36	2	2	2	1	2
l3	38	2	2	2	2	1
l4	39	2	2	2	2	1
l3	32	2	2	2	1	2
l4	39	2	2	2	2	2
l4	38	2	2	2	2	2
l4	45	2	2	2	2	2
l4	47	2	2	2	2	2
l4	42	2	2	2	2	2
l4	30	2	2	2	2
l4	34	2	2	2	2	2
l4	39	2	2	2	2	2
l4	31	2	2	2	2	2
l4	39	2	2	2	2	2
l4	26	2	1	1	1
l4	29	2	2	2	2
l4	36	1	2	2	2	2
l4	31	2	2	2	2
l4	33	2	2	1	1	1
l4	38	2	2	2	2	2
l4	29	2	2	1	2	2
l3	25	2	2	1	1
l4	37	2	2	2	2	2
l4	41	2	2	2	2	2
l4	44	2	2	2	2
l4	47	2	2	2	2	2
ad	44	2	2	2	2	2
l4	32	2	1	2	2	2
ad	42	2	2	2	2	2
ad	40	2	2	2	2	2
l4	42	2	2	2	2
l4	41	2	2	2	2	1
l4	33	2	2	2	2	2
l4	36	2	2	2	2	1
l4	36	2	2	2	2	2
l4	35	2	2	2	2	1
strain 2
stage	VNC	AVAL/R	AVnL/R	AFDL/R	PVNL/R	anterior to nerve ring	weak next to AVAs
l4	18	2	2	1			2
ad	31	2	2	2	2		2
ad	30	2	2	1	1		2
ad	26	2	2	2	2
ad	38	2	2	2	1		2
ad	40	2	2	2	2		1
ad	35	2	2	2	2
ad	41	2	2	2	2		2
ad	34	2	2	2	2
ad	29	2	2	2	2
ad	43	2	2	2	2
ad	37	2	2	2	2
ad	43	2	2	2	2		2
ad	40	2	2	2	2
ad	50	2	2	2	2		1
l4	38	2	2	0	1		2
ad	42	1	2	1	2
ad	43	2	2	0	2
l3	38	2	0	2	2
l4	33	2	2	2	2
l4	37	1	2	2	2
l4	46	2	2	1	1
ad	38	2	2	1	2
ad	35	2	2	2	1
ad	50	2	2	2	2
ad	27	2	2	2	1
l4	35	2	2	2	2
ad	36	2	1	1	2
ad	34	2	2	1	2
ad	30	2	2	2	2
ad	43	2	2	2	2
l4	31	2	2	2	2
ad	42	2	2	2	2
ad	39	2	2	2	2
l4	27	2	1	2	2
l4	45	2	2	2	2	1
l4	37	2	2	2	2
l4	40	2	2	2	2	2
l4	42	2	2	2	2	2
ad	41	2	2	2	2	2	2
l4	36	2	2	2	2	1
l4	35	2	0	2	2	1
l4	43	2	2	2	2	2	2
l4	35	2	2	2	2	1
l4	26	2	1	2	0	1	1
ad	37	2	1	2	2	1
l4	38	2	2	2	2	1
l4	37	2	2	2	2	2	2
l4	44	2	2	2	2
ad	44	2	1	2	1	2
l4	34	1	2	2	2	1	2
l4	35	2	2	2	2
	38

## Sheet: Cbn
strain 1
stage	VNC	AVAL/R	AVnL/R	CEPD/VL/R	weak next to AVnL/R
l3	26	2	2	4
l4	25	2	2	1
l4	10	2	2	2
ad	27	2	1	4
ad	32	1	1	4	1
ad	33	2	2	2
ad	32	2	2	3
l3	32	2	0	4
l4	13	1	2	2
l4	37	2	2	4
l3	26	2	2	4
l2	24	2	2	4
ad	34	2	2	4
ad	40	2	2	4
ad	32	2	2	4
ad	25	2	2	4
ad	35	2	2	4
ad	32	2	2	4
ad	40	2	2	4
ad	43	2	2	4
ad	26	2	2	3
ad	26	2	2	4
ad	18	1	1	2
ad	31	2	2	4
l4	41	2	2	4
l4	23	2	2	4
ad	23	2	2	4
ad	25	1	2	4
ad	45	2	2	4
ad	38	2	2	4
ad	33	2	2	4
ad	32	2	2	4
l4	35	2	2	4
ad	30	2	2	4
ad	30	2	2	4
l4	39	2	2	4
ad	32	1	2	4
ad	42	2	2	4
ad	43	2	2	4
ad	28	1	2	4
ad	39	2	2	4
	32
strain 2
stage	VNC	AVAL/R	AVnL/R	CEPD/V L/R	weak next to AVnL/R
ad	34	1	2	4
ad	39	2	2	4
ad	27	2	2	4
ad	39	0	2	4
ad	29	2	2	4
ad	20	1	0	4
ad	44	2	2	4
l3	23	2	2	4
l4	30	2	2	4
l4	27	2	2	4
ad	31	0	2	4
l4	21	2	1	4
l4	17	2	0	2
l4	33	2	1	4
l4	30	2	2	3
l4	24	2	2	4
l4	24	1	2	3
l3	21	2	2	4
l4	21	1	2	0
l4	37	2	2	4
l4	38	1	2	4
l4	39	2	2	4
l3	38	2	2	4
ad	25	2	2	4
l4	44	2	2	4
l4	34	2	2	4	2
l4	51	2	2	4
ad	40	2	2	4
l4	32	2	2	4
l4	37	2	2	4	2
l4	44	2	2	4
l4	47	1	2	4
l4	34	2	2	4
ad	40	1	2	4
l4	48	2	2	4	2
l4	40	2	2	4
l4	34	2	2	4
l4	39	2	2	4
l4	32	2	2	4
ad	46	2	2	4
l4	39	2	2	4
l3	45	2	2	4	2
ad	33	2	2	4
ad	30	2	2	4
l4	47	2	2	4
l4	40	2	2	4
l4	34	2	2	4
l4	28	2	2	4
ad	37	2	2	4
l3	48	2	2	4
	34

## Sheet: Cja
strain 1
stage	VNC	AVAL/R	AVnL/R	CEPD/V l/R	ventral to AVAs sending process in nose	others
l4	18	2	1		1
l4	19	1	1		1
ad	12	0
ad	19	1	1		1
ad	18	0	1			1 sending process into NR
l4	13	1
l4	17	2	1
l4	17	2
l4	14	0	1
ad	8	0
ad	17	0	1		1
l4	14	1
ad	18	0	1			1 dorsal sending process into nose?
l4	6	1
l4	17	1
l4	13	0	1		1
ad	9	0
l4	18	2	2		1
l3	16	1	2		1
l4	8	1	1		1
l3	12	1	1		1
ad	18	0	1		1
ad	7	0				1 dorsal to RMD
l4	17	2	1		1
l3	15	2	2		1
l3	17	2	2		1
l3	18	1	2		1
l4	15	1
ad	11	1	1
ad	11	1	1		1
l4	12	0			1
l4	17	1	1		1
ad	19	0	1		1
l4	11	1			1
ad	15	2	1		1
l4	19	1	2		2
ad	13	1			1
ad	16	1	2
l4	15	2
l4	18	2	1		1
l4	16	1
l3	12	1
l4	12	0	1		1
l4	13	1	1		1
l4	12	1			1
	15				27
strain 2
stage	VNC	AVAL/R	AVnL/R	CEPD/V L/R	ventral to AVAs sending process in nose	others
ad	15	1
l4	17				1
ad	15		2
l4	14	2	1
ad	17	1			1
l4	16	2		4
ad	19
ad	19	2	2
ad	17		1		1
ad	17	2	2		1
l4	19	1			1
ad	18		2
ad	17	0	0	0
l4	7		1
ad	14	1			1
l3	18	1	2		1
ad	16	2	2	2
ad	19		1		1
ad	20	2	2		2
ad	17		2		1
ad	19		1		1
ad	18		2		2
ad	20	1			2	2 cells(just above) Sending process in NR
ad	19	2	2		1	2 cells sending processes in NR - SAAVs?
ad	18	1	1		1
ad	19	2	2
ad	16	1	1		1
ad	17	1	2		1
ad	17	2	2		1
ad	18	1	2
ad	13
ad	18	1	2		1
l4	15	1	2
ad	13		1		1
ad	8		2
ad	19	2	2		1
l4	18	2	2		1
l4	16	2	2		1
strain 3
stage	VNC	AVAL/R	AVnL/R		weak ventral to AVAs
ad	17	1	2		1
ad	25	2	2		1
l3	17	2	2		1
l3	22	1	1
ad	16	2	2		1
ad	19	2	2		2
ad	21	2	2		1
ad	22	2	2		2
ad	22	2	2		1
l4	20	2	2
l4	20	2	1		1
