# Supplementary material for: Pervasive Divergence of Transcriptional Gene Regulation in Caenorhabditis Nematodes
Source: PLoS Genet. 2014 Jun 26;10(6):e1004435. doi: 10.1371/journal.pgen.1004435 (PMC4072541; doi:10.1371/journal.pgen.1004435)
Supplement: Table S5 — Expression patterns of unc-47 cis elements. Raw data for expression patterns reported in Figure 4. (XLS) [file pgen.1004435.s009.xls]

## Sheet: Cel
E2.5
D-type	RMEs	AVL	RIS	DVB	SIADs	SDQR
13	4	1	1		2
19	4	1	1	1	2	1
15	4	1			1
17	4	1	1		2
16	4	1	1	1	2
19	4	1	1	1	1	1
14	4	1	1	1	2	1
19	4	1	1	1	2
12	4	1	1	1	2
11	4	1			2
16	4	1	1	1	2	1
14	4	1			2	1
19	4	1	1	1	2
15	2	1			2
17	4	1	1	1	2
19	4	1	1	1	2
18	4			1	2	1
16	4	1	1	1	2
16	3	1			1
14	4	1	1	1	2	1
19	4	1	1	1	2
E2.4
16	4	1	1	1	2	1
19	4	1	1	1	2
19	4	1	1	1	2
19	4	1	1	1	1
19	4	1	1	1	2
19	4	1	1	1	2
19	4	1		1	2
19	4	1	1	1	2
16	4	1	1	1	2	1
19	4	1	1		2
12	4	1	1	1	2
16	4	1	1	1	2
14	2	1	1	1	2
16	4	1	1	1	2
19	4	1	1	1	2	1
10	4	1	1		1
18	4	1	1	1	2
18	2	1	1	1	1
16	4	1		1	1
19	2	1	1

## Sheet: Cbr
yr86
rmes	avl	ris	d-type	dvb	sdqr	sdql
4	1	1	19	1	1	0
4	1	1	14	1	1	0
4	1	1	17	1	1	1
4	1	1	19	1	1	1
4	1	1	18	1	1	1
4	1	1	19	1	1	1
3	1	0	13	1	0	0
4	1	1	14	1	0	0
4	1	0	15	0	0	0
4	1	1	19	1	1	1
4	1	1	19	1	1	1	weak I4
4	1	1	17	1	1	0
4	1	1	19	1	1	1
4	1	1	16	1	1	1
4	1	1	19	1	1	1
4	1	1	18	1	1	1
4	1	1	19	1	1	1
4	1	1	19	1	1	1
4	1	1	19	1	1	0
4	1	1	19	1	1	1	weak I4
4	1	1	18	1	1	1
4	0	0	12	1	0	1
4	1	1	19	1	1	1
4	1	1	19	1	1	1
4	1	1	19	1	1	1
4	1	1	19	1	1	1
4	1	1	19	1	1	1	weak I4
4	1	1	19	1	1	1
4	1	1	19	1	1	0
4	1	1	14	1	1	0
4	1	1	19	1	1	1
4	1	1	19	1	1	1
4	1	1	18	1	1	1
4	1	1	19	1	1	1
4	1	1	19	1	1	1
4	0	1	12	1	0	1
3	1	0	18	1	1	0
4	1	1	16	1	1	1
4	1	1	19	1	1	1
4	1	1	18	1	1	0
yr29
rmes	avl	ris	d-type	dvb	sdqr	sdql
4	1	0	19	1	1	1
4	1	1	19	0	1	1
3	1	1	18	1	1	0
3	1	1	19	1	1	1
4	1	1	19	1	1	1
3	1	1	19	1	1	1
4	1	1	19	1	1	1
4	1	1	18	1	1	0
4	1	1	19	1	1	1
4	1	1	18	1	1	0
4	0	0	18	1	1	0
4	0	0	16	1	1	1
4	1	1	18	1	1	0
4	1	1	19	1	1	1
4	1	1	18	1	1	1
4	1	1	19	1	1	0
4	1	0	19	1	1	1
4	1	1	13	0	1	1
4	1	1	18	1	1	0
3	1	1	19	1	1	0
4	1	1	18	1	1	0
4	1	1	19	1	1	1

## Sheet: Cre
strain yr3
RME	AVL	RIS	D-type	DVB
3	1	0	19	1
4	1	0	19	1
4	1	0	19	1
4	1	1	19	1
4	1	0	19	1
4	1	1	19	1
4	1	1	18	1
4	1	0	19	1
4	1	0	19	1
4	1	0	19	1
4	1	0	19	1
4	1	1	19	1
4	1	1	19	1
4	1	0	19	1
4	1	1	19	1
4	1	0	19	1
4	1	1	19	1
4	1	1	19	1
4	1	0	19	1
4	1	1	19	1
4	1	1	19	1
4	1	0	19	1
4	1	0	19	1
4	1	0	19	1
4	1	0	19	1
strain yr4
4	1	0	16	1
4	1	0	17	1
4	1	0	19	1
4	1	0	19	1
4	1	0	19	1
4	1	1	17	1
4	1	1	18	1
4	0	0	12	1
4	1	0	14	1
2	1	0	14	1
2	1	0	18	1
4	1	0	14	1
2	1	0	9	0
4	1	1	13	1
4	0	1	18	1
4	1	0	15	1
3	1	1	17	1
3	0	0	12	0
4	1	1	18	0
3	1	1	13	1
2	1	1	12	0
4	1	1	14	1
4	1	1	15	1
2	1	1	13	1
4	1	1	19	1

## Sheet: Cbn
strain yr9
RME	AVL	RIS	D-type	DVB	gut	pharynx	extra neurons	others
4	1	1	13	1	+	+	+
4	0	1	19	0	+	+	+
4	0	0	19	1	+	+	+
4	1	0	19	1	+	+	+
4	0	1	19	1	+	+	+
4	1	1	19	1	+	+	+
4	1	1	19	1	+	+	+	vulval	ring	cells
4	1	1	18	1	+	+	+
4	1	1	18	1	+	+	+
3	1	1	19	1	+	+	+	SDQR,	hypodermal	cells	in	tail,	rectal	valve
4	1	1	15	0	+	+	+
4	1	1	16	1	+	+	+
4	1	1	17	1	+	+	+	vulval	cells
4	1	1	17	0	+	+	+	HSNR
4	1	1	19	1	+	+	+	SDQR
4	1	1	10	1	+	+	+	SDQR/L
4	1	1	19	1	+	+	+	SDQR,	vulval	cells
4	1	1	19	1	+	+	+	SDQR
4	1	1	17	1	+	+	+
3	1	0	11	1	+	+	+
4	1	0	11	1	+	+	+
4	0	1	18	0	+	+	+	SDQL
4	1	1	18	1	+	+	+	SDQR/L
4	1	1	16	1	+	+	+
3	1	1	17	1	+	+	+	SDQR
strain yr14
4	0	1	19	1	+	+	+
4	0	1	17	1	+	+	+
4	0	1	18	1	+	+	+
4	0	1	19	1	+	+	+
4	0	1	19	1	+	+	+
2	1	1	15	1	+	+	+
4	1	1	18	1	+	+	+
4	1	1	19	1	+	+	+
4	1	1	10	1	+	+	+
4	0	1	19	1	+	+	+
4	1	1	19	1	+	+	+
3	1	1	19	1	+	+	+
4	1	1	18	1	+	+	+	SDQR
4	0	0	18	1	+	+
4	1	1	19	1	+	+	+
4	1	1	14	1	+	+	+
4	1	1	19	1	+	+	+
4	1	1	19	1	+	+	+
2	1	1	19	1	+	+	+
4	0	1	19	1	+	+	+
4	1	1	19	1	+	+	+
4	1	1	19	1	+	+	+
4	0	1	19	1	+	+	+	SDQL
4	1	1	19	1	+	+	+
4	1	1	16	1	+	+	+

## Sheet: Cja
Strain 2
D-type	RMEs	AVL	RIS	DVB	CEPs	SIADs	Tail cells (including PVNs)	dorsal to AVL
19	4	1	1	1	2	2	2
18	4	1	1	1	4	2	3
13	4	1	1		4	2	2	2
19	4	1	1	1	4	2	2	2
19	4	1	1	1	4	2	3	3
17	4	1		1	3	2	2	2
12	2	1	1		2	2	2	3
13	4	1	1	1	3	2	2	2
19	4	1	1	1	4	2	2	2
17	4	1	1	1	4	2	2	2
13	4	1		1	4	2	2	2
19	4	1	1	1	4	2	2	2
9	4	1			2		2	1
19	4	1	1	1	4	2	2	2
18	4	1	1	1	4	2	2	2
10	2	1	1		1	2	2
13	4	1	1	1	4	2	2
19	4	1	1	1	4	2	4
14	4	1	1	1	4	2	2
16	4	1	1	1	4	2	1	1
19	4	1		1			1	1
19	4	1	1	1	4	2	2	4
19	4	1	1	1	4	2	2	1
19	4	1	1	1	4	2	2	2
18	4	1	1	1	3	2	2	2
19	4		1	1	4	2	2
19	4	1	1	1	3	2	2
19	4	1	1	1	4	2	2
19	3	1	1	1	4	2	2
15	4	1	1	1	4	2	1
18	3	1	1	1	2	2	1
19	4	1	1	1	4	2	2
19	4	1	1	1	4	2	2
18	4	1	1	1	3	2	2
17	4	1	1	1	4	2	2
18	4	1	1	1	3	2	2
16	4	1		1	1	2
19	4	1	1	1			2
19	4	1	1	1	3	2	2
19	4	1	1	1	4	2	2
18	4	1	1			1	2
19	4	1	1	1	4	1	2
18	3	1	1	1	2	2	2
15	4	1	1	1	2	1	1
16	4	1	1	1	1	2	1
19	4	1		1	4	2	2
19	4	1	1	1	1	2	2
17	4	1	1		3	2
18	4	1	1	1	4	1	2
