# Supplementary material for: Pervasive Divergence of Transcriptional Gene Regulation in Caenorhabditis Nematodes
Source: PLoS Genet. 2014 Jun 26;10(6):e1004435. doi: 10.1371/journal.pgen.1004435 (PMC4072541; doi:10.1371/journal.pgen.1004435)
Supplement: Table S6 — Expression patterns of kat-1 cis elements. Raw data for expression patterns reported in Figure 5. Expression is counted as present or absent in a specific cell type. (XLS) [file pgen.1004435.s010.xls]

## Sheet: Cel
strain 1	pharynx	intestine	gonadal sheath	head muscle/sheath cell	other
l4	+	+
ad	+	+	+	1	anal hypodermal cell
ad	+	+	+	1	anal hypodermal cell
l4	+	+
l4	+	+	+
l4	+	+		1
l4	+	+
ad	+	+	+
ad	+	+
ad	+	+
l4	+	+
ad	+	+
ad	+	+	+	1
ad	+	+	+	1
l4	+	+
ad	+	+		1	dorsal anterior hypodermal cell
ad	+	+	+
ad	+	+	+	1
ad	+	+	+
l4	+	+	+	1
l4	+	+	+
l4	+	+
l4	+	+	+
l4	+	+			anal hypodermal cell
strain 2
l4	+	+
ad	+	+	+
l4	+	+	+
ad	+	+	+
ad	+	+	+		1 tail neuron?
ad	+	+	+
ad	+	+	+		1 hypodermal cell
ad	+	+	+
ad	+	+	+
ad	+	+	+
ad	+	+	+
ad	+	+	+		anal valve
ad	+	+	+
ad	+	+	+
ad	+	+	+		anal valve
l4	+	+
ad	+	+	+
ad	+	+	+
ad	+	+	+
ad	+	+	+
ad	+	+	+
l4	+	+

## Sheet: Cbr
hypodermis	expression	not	in	vulva
strain 2	pharynx	gut	gonadal sheath	head muscles/sheath cells?	others	hypodermis
l4	+	+		4
l4	+	+		2
ad	+	+		6	1 sheath in tail
l4	+	+		6	some neurons?	some	neurons?'''
l4	+	+	+	4
ad	+	+	+	4	some neurons	+
ad	+	+	+	6	tail sheath cells	+
ad	+	+	+	6	tail sheath cells
l4	+	+		5
ad	+	+	+	6		+
l4	+	+		6
ad	+	+	+	6		+
ad	+	+	+	6		+
l4	+	+	+	6		+
ad(old)	+	+	+	6	tail sheath cells	+
ad	+	+	+	6		+
ad	+	+	+	6	tail sheath cells	+
ad	+	+	+	6	tail sheath cells	+
ad	+	+	+	6	head neurons, tail sheath cells	+
strain 3
ad	+	+	+	6	tail sheath cells	+
ad	+	+	+	6	head neurons	+
l4	+	+		6		+
ad	+	+	+	6		+
ad	+	+	+	6	head neurons	+
ad	+	+	+	6		+
ad	+	+	+	6		+
ad	+	+	+	6	head neurons, HSNR?	+
ad		+	+	6		+
ad	+	+	+	6		+
l4	+	+		6
ad	+	+	+	6		+
ad	+	+	+	6
ad	+	+	+	6		+
ad	+	+	+	6	head neurons	+
ad	+	+	+	6		+
ad	+	+	+	6	head neurons	+
ad	+	+	+	6	sheath in tail	+
ad	+	+	+	6		+
ad	+	+	+	6	2 sheath in tail	+

## Sheet: Cre
head	neurons	can	also	include	socket	cells
strain 1	pharynx	gut	head neurons	head muscles/sheath cells	VNC neurons	tail neurons	hypodermis	tail sheath cells	others
ad	+	+		1
ad	+	+	+	2
ad	+	+	+	6	+	+	+
ad	+	+	+
ad	+	+	+
ad	+	+	+	1		+
ad	+	+	+	1					hypodermal cell in tail
ad	+	+	+		+
ad	+	+	+		+	+
ad	+	+	+			+
ad	+	+	+
ad	+	+	+
ad	+	+	+	3		+		2
ad	+	+	+	6	+	+	+
ad	+	+	+		+	+
ad	+	+	+	3		+		2
ad	+	+	+	4	+	+	+
ad	+	+	+	4	+	+	+
ad	+	+	+	4	+	+	+
ad	+	+	+	2	+	+
l4	+	+	+	4
ad	+	+	+
ad	+	+	+	6	+	+	+
ad	+	+	+	6		+	+
strain 2
ad	+	+	+		+				anal valve
ad	+	+	+
ad	+	+	+	2	+
ad	+	+	+		+
ad	+	+	+
ad	+	+	+		+
ad	+	+	+		+
ad	+	+	+	2				+
l4	+	+							4 socket cells in head
ad	+	+	+		+				some socket cells in head
l4	+	+	+		+
ad	+	+
l4	+	+
ad	+	+	+
ad	+	+	+		+			+
ad	+	+	+		+
ad	+	+	+		+
ad	+	+	+		+
ad	+	+
ad	+	+	+

## Sheet: Cbn
strain 1
	pharynx	gut	gonadal sheath	head neurons	tail neurons	head sheath/muscles	hypodermis	anal valve	body wall muscles	others
ad	+	+		+			+
ad	+	+		+	+		+
ad	+	+		+	+	+			+
l4	+	+		+	+				+
ad	+	+		+	+				+
ad	+	+		+	+	+			+
ad	+	+		+	+	+	+		+
ad	+	+		+	+		+
ad	+	+		+	+	+			+
ad	+	+		+	+	+			+
ad	+	+		+	+	+	+
ad	+	+		+	+	+	+		+	head socket cells
ad	+	+		+	+	+	+	+
ad	+	+		+	+	+	+	+
l4	+	+		+	+	+	+
ad	+	+		+		+	+	+
ad	+	+		+	+	+	+
ad	+	+		+	+	+	+		+
ad	+	+		+	+	+	+	+
ad	+	+		+	+	+	+	+
strain 2
ad	+	+		+		+	+
l4	+	+					+	+
ad	+	+	+	+			+	+
ad	+	+				+
ad	+			+		+
l4	+	+		+		+
ad	+	+		+		+	+	+
ad	+	+				+	+
ad	+	+				+	+
ad	+	+		+				+
ad	+	+		+		+	+
ad	+	+	+	+		+	+													anal	valve'''
ad	+	+		+		+	+
ad	+	+		+			+	+
ad	+	+		+		+	+	+
ad	+	+				+	+	+
ad	+	+				+	+	+
ad	+	+					+	+
ad	+	+				+	+	+
ad	+	+		+			+	+

## Sheet: Cja
strain 1
	pharynx	intestine	hypodermis	gonadal sheath	anal valve	head muscles	others
l4	+	+	+		+		tail sheat cells
ad	+	+		+		+	body wall muscles
ad	+	+	+		+		body wall muscles, tail sheath cells
ad	+	+		+	+	+	tail sheath cells
l4	+	+	+
l4	+	+	+
ad	+	+	+	+	+	+
ad	+	+		+	+	+
ad	+	+		+	+	+
ad	+	+	+		+	+
ad	+	+	+	+	+	+
l4	+	+			+	+
l4	+	+	+		+	+
ad	+	+		+	+
ad	+	+		+	+
ad	+	+	+	+	+	+
ad	+	+	+	+	+
l4	+	+			+	+
ad	+	+	+	+	+	+
ad	+	+	+	+	+	+
ad	+	+		+	+	+
ad	+	+	+	+	+	+
ad	+	+	+	+	+	+
strain 2
	pharynx	intestine	hypodermis	gonadal sheath	anal valve	head muscles	others
l4	+	+	+
l4	+	+					tail sheath cells
ad	+	+	+	+
ad	+	+	+	+
ad	+	+	+	+
ad	+	+	+	+	+
l4	+	+			+		tail sheath cells
ad	+	+		+	+
ad	+	+	+	+	+		tail sheath cells
ad	+	+	+	+	+
ad	+	+		+	+
ad	+	+	+	+	+
ad	+	+		+	+
l4	+	+	+		+
ad	+	+	+	+	+	+	tail sheath cells
ad	+	+			+
ad	+	+		+	+
ad	+	+	+	+	+
l4	+	+			+
ad	+	+	+	+	+
l4	+	+	+		+
ad	+	+	+	+	+
ad	+	+	+		+
