# Supplementary material for: Pervasive Divergence of Transcriptional Gene Regulation in Caenorhabditis Nematodes
Source: PLoS Genet. 2014 Jun 26;10(6):e1004435. doi: 10.1371/journal.pgen.1004435 (PMC4072541; doi:10.1371/journal.pgen.1004435)
Supplement: Table S7 — Expression patterns of unc-25 cis elements. Raw data for expression patterns reported in Figure 6. (XLS) [file pgen.1004435.s011.xls]

## Sheet: Cel
Cel2
D-type	RMEs
16	4
17	4
16	4
17	3
15	4
16	4
19	4
14	2
16	4
17	4
17	3
16	2
18	4
19	4
18	4
18	4
19	4
17	4
17	4
16	4
18	4
19	4
19	4
18	4
19	4
16	4
Cel 5
17	4
16	4
19	4
19	4
19	4
15	4
16	4
16	4
18	3
19	4
18	4
18	4
16	4
18	4
19	4
17	2
17	4
18	4
16	4
18	4
18	3
18	4
19	4
17	4
19	3

## Sheet: Cbr
Cbr 2
D-type	RMEs	SIADs
19	4	2
19	3	1
15	1	2
18	4	2
10	4	2
12	4	1
9	4	1
10	4	2
14	4	2
11	2
15	3	2
11	3	2
12	4	2
14
16	2	2
16	4	2
15	4	2
17	4	1
18	4	2
17	3	2
17	1	1
9	2	1
16	2
16	3
17	2	2
15	3
18	2
Cbr 1
13	4
14	4
13	4
16	4
16	4	1
19	4	2
18	4	2
16	4
15	3
19	4	2
19	4
18	4	2
19	4
17	4
19	4
13	4
19	4
18	4
17	2
16	4
17	4
17	4
19	4
19	4
19	4

## Sheet: Cre
Cre3
D-type	RMEs	SIADs	AVL	others
18	3
13	4
16	4
12	4
17	4
12	2		1
18	4
15	4	2
16	3
19	4	2
18	4	1
19	4
17	4
19	4
17	3	2
17	4		1
18	4
19	4	2	1
19	4	1		several anterior to nerve ring
16	4	1
18	4
18	4	2
18	4		1
17	4		1
18	4
Cre1
18	4
17	4
18	3
16	2
14	2
16	4
16	2
17	4
15	4
16	4
14	4
17	4
17	4
18	2
18	4
16	3
17	4
19	2
17	4
19	4
17	4	1
15	3
16	2
19	4
17	1
15	3
11	1
14	1
12	3
12	1
17	2
12	3
13	4
15	4		1
18	2
18	2
18	3
15	2
15	3
14	3

## Sheet: Cbn
Cbn 1
D-type	RMEs	others
8	2
19	4
19	4
12	4
3	2
17	4
14	3	1 in posterior pharynx bulb
13	3
18	4
12	4
12	3
16	4
19	4
14	3
18	4
9	2
19	2
17	3
17	4
19	4
13	2
16	4
19	4	weak DVB
19	4
19	4
16	4
18	3
15	4
17	4
17	2
15	2
18	4
14	4
Cbn 2
18	4
15	3	1 weak in post pharynx
18	4	3 or 4 weak around anterior pharynx, 2 weak in posterior tail
17	2
16	4
19	4	1 weak in anterior pharynx
15	3	4 weak in anterior pharynx, 1 weak in posterior tail
16	4	4 weak in anterior pharynx
15	4
19	4	4 weak in anterior pharynx
16	4
17	4
18	4	4 weak in anterior pharynx
16	3
15	4
16	4	2 weak in posterior pharynx
14	4	2 weak in anterior pharynx
17	4
14	2

## Sheet: Cja
Cja 2
D-type	RMEs	SIADs	around ant bulb pharynx	others
12	3	2
19	2	2
19	3	2		2 dorsal muscles
15	3	2
18	4	1		4 behind RMEs sending processes in nose
15	3	1
19	4	1
19	3	2		weak AVL
18	4	2
19	2
18	4	2
19	4	1
18	3	2		1 posterior to RMER
18	3	2
14	1	1
15	4	1
19	4	1
11	2	2
18	2	2
15	4
18	4	2
17	4	1
18	4	2
19	4	1
Cja 1
18	4	2
17	4	2	2	1 in posterior lateral ganglion
18	2	1	2
19	4	2
19	4	2	2
16	2	2	2
17	2	2	2
16	2	2	2
18	2	2	2
18	3	2	2
16	2	2	2
17	4	2	2
16	3	2	2
19	4	2	2
19	4	2	2	1 posterior to RMED
18	4	1	1
16	2	2	2																		4	behind	RMEs	sending	processes	into	nose
19	3	2	2	1 posterior to RMED
19	3	2	2
18	4	2	2
19	4	2	1
19	3	1	2
18	2	2	2
19	4	2	1
17	2	2	1
14	4	2	2
19	4	2		1 posterior to RMEV sending process in nose
