# Supplementary material for: Pervasive Divergence of Transcriptional Gene Regulation in Caenorhabditis Nematodes
Source: PLoS Genet. 2014 Jun 26;10(6):e1004435. doi: 10.1371/journal.pgen.1004435 (PMC4072541; doi:10.1371/journal.pgen.1004435)
Supplement: Table S8 — Expression patterns of gpa-5 cis elements. Raw data for expression patterns reported in Figure 7. (XLS) [file pgen.1004435.s012.xls]

## Sheet: Cel
strain 1	very weak signal in neurons, Barely visible
stage	AWAs	ASIs	others
l4	1	0
l4	2	2	anal valve
l4	0	0	1 gut cell
l4	2	0	1 gut cell
l4	0	0	anal valve
l4	2	0	anal valve
l4	2	0	anal valve, 1 gut cell, Pair of neurons around anterior bub of pharynx
ad	2	0	anal valve
ad	2	1	1 ventral anterior to NR, 1 intestinal cell, Anal valve
ad	2	0	anal valve
ad	1	0	1 ventral posterior to NR, Anal valve
l4	0	0	anal valve
l4	1	1	anal valve
l4	0	0	1 gut cell
ad	0	0	2 gut cells
l4	2	2	2 anterior to NR, Anal valve
l4	2	1	2 anterior to NR
ad	0	1	anal valve
l4	2	0	anal valve
ad	1	0	gut cells, Anal valve
l4	2	0	anal valve
ad	2	0	anal valve
l4	2	0	anal valve
ad	1	0	anal valve
l4	1	0
l4	1	0	anal valve
l4	2	2	2 anterior to NR, 1 gut cell, Anal valve
	2	0.37037
strain 2
stage	AWAs	ASIs
l4	2	0
l4	2	0	gut cells
l4	2	0	gut cells
l4	2	0
ad	0	0	1 ventral posterior to NR
l4	2	0	gut cells
l4	1	0
l4	2	0
ad	2	0
l4	2	0
l4	1	0
l4	1	0
l4	1	0
l4	2	0
l4	0	0
l3	2	0
l4	2	0
l4	2	0
ad	2	0
l4	1	0
ad	1	0
l4	2	0
ad	1	0
ad	1	0
ad	2	0
l4	2	0
l4	1	0
l4	1	0
ad	1	0
ad	2	0
	2	0
strain 3
stage	AWAs	ASIs	others
l4	2	0
ad	2	0	anal valve
l3	2	0
l3	2	0	anal valve
l3	2	0
l3	2	0
ad	2	0	anal valve
l4	2	0	anal valve
ad	2	0	anal valve
l3	2	0	anal valve
l4	2	1	anal valve
l4	2	1	anal valve
l4	2	0	anal valve
l4	2	0	anal valve
ad	2	0	anal valve
ad	2	0	anal valve
ad	2	0	anal valve
ad	2	0	anal valve
ad	2	0	anal valve
ad	2	0	anal valve
ad	2	0	anal valve
l4	2	0	anal valve
ad	2	0	anal valve
ad	2	0	anal valve
l4	2	0	anal valve
ad	2	0	anal valve
ad	2	0	anal valve
ad	2	0	anal valve
	2	0.0714286
		0.147266

## Sheet: Cbr
strain 1
stage	MCL/R	M4	M1	DVB	PVNL/R	AWAL/R (weak)	others
l3	2	1	1	1	0	0	1 gut cell
l4	1	1	0	0	1	0
l4	2	1	0	1	2	2
ad	2	1	1	0	1	0
ad	2	1	0	0	1	2
ad	2	1	1	1	2	2	Some gut cells
ad	2	1	1	1	2	0
ad	2	1	1	0	0	2
ad	2	1	1	1	2	1
ad	2	1	1	1	2	1
ad	2	0	0	1	2	2
ad	2	1	1	1	2	0
ad	2	1	1	1	2	2
ad	2	1	0	1	1	1
ad	2	1	1	1	2	1
ad	2	1	1	1	1	1
ad	1	1	1	1	2	1
l4	2	0	1	1	2	0
l4	2	1	0	1	2	0
l4	2	1	0	1	2	0
ad	1	1	1	1	1	0
	2	0.904762	0.666667	0.809524	2	1
strain 2
	MCL/R	M4	M1	DVB	PVNL/R	AWAL/R (weak)	others
l4	2	1	1	1	2	2
ad	2	1	1	1	2	1
l4	2	0	1	1	2	2
ad	2	1	1	1	2	2	1 more ventral to AWA?
ad	2	1	1	1	2	0
ad	1	1	1	1	2	1
l3	2	1	1	1	2	2
ad	2	1	1	1	2	2
l4	1	0	1	1	1	2
ad	2	1	1	1	2	0
ad	2	1	1	1	2	0
ad	1	0	1	1	2	0
ad	1	1	1	1	2	0
ad	2	1	1	0	2	1
ad	1	1	1	1	1	2
l4	2	0	1	1	1	1
ad	2	1	1	1	2	2
ad	2	0	1	0	0	1
ad	2	1	1	1	2	1
ad	2	1	1	1	2	1	1 ventral to nerve ring
ad	2	1	1	1	2	1	1 weak ventral
ad	2	1	1	1	1	2
ad	2	1	1	1	2	2
ad	1	1	1	1	2	1
ad	2	0	1	1	2	2
	2	0.76	1	0.92	2	1
strain 3
stage	MCL/R	M4	M1	DVB	PVNL/R	AWAL/R (weak)	others
l4	2	1	1	1	1	0
ad	1	1	1	1	2	0
ad	2	1	1	1	2	0
ad	2	1	0	1	2	0
ad	2	1	1	1	1	0
ad	2	1	1	1	1	0	gut
ad	2	1	1	1	1	0
ad	2	1	1	1	1	0
l4	2	1	1	1	1	0
l4	2	0	1	1	2	0
l4	2	1	1	1	0	0
ad	2	1	0	1	1	0
l4	2	0	1	1	2	0
ad	2	1	1	1	2	0
ad	2	1	1	1	2	0
ad	2	1	1	0	2	0
l4	2	1	1	0	2	0
ad	2	0	1	1	1	0	1 vulval ring
ad	2	1	1	1	1	0
ad	2	1	1	1	2	0	+ DVC, I3
ad	2	1	1	1	1	0
l4	2	1	1	1	2	0
ad	2	1	0	1	2	0
ad	1	1	1	0	2	0
ad	2	1	1	1	2	0
ad	2	1	1	1	2	0
	2	0.884615	0.884615	0.884615	2	0
	2	0.849792	0.850427	0.87138	2	0.666667

## Sheet: Cre
strain 1
	AWAs
ad	2	anal valve
l4	2
l4	1
l4	1
l4	1
ad	2
ad	1	gut cells
l4	2
ad	1
ad	2
ad	2	gut cells
ad	2	anal valve
ad	1
l4	1
l4	2
l4	2
l4	1
ad	2	gut cell + Anal valve
ad	1
l4	1
l4	2	1 gut cell
ad	1
l4	2	anal valve
l4	2
l4	1
l4	1
ad	2
l4	2
l4	2
l4	2	anal valve
l4	1
ad	2
l4	0	anal valve
l4	2
ad	2
	2
strain 2
stage	AWAs
l4	2
l4	1
ad	1
ad	2
ad	1
ad	1
ad	2
ad	2
ad	2	gut cell
l4	1
l4	2
ad	1
ad	2
ad	2
l4	2
l4	2
ad	2
l4	2
l4	1
l4	2
l4	1
ad	2
l4	2
l4	2
l4	1
ad	2
l4	2
l4	2
ad	2
ad	1
ad	2
ad	1
	2
	2

## Sheet: Cbn
strain 1
	DVB	PVQs	AWAs (weak)	others
ad		2	1
l4	1	1	1
ad	1	2	1
ad	1	2	2	Head socket cells
ad	1	2	2	4 anterior to NR
ad	0	2	0
ad	0	2	1	3 in VNC
ad	1	2	0
ad	1	2	0	2 in VNC
ad	1	2	0	3 in anterior dorsal pharynx, Too weak to see projections
ad	1	1	1
ad	1	2	2	3 in VNC, 1 pair anterior to NR, 1 cell lateral to anterior bulb of pharynx
l3	1	1	0
ad	1	2	0	weak pharyngeal neuron + Weak Ils?
ad	1	2	2	Weak Ils?
ad	1	2	2
ad	1	2	0	some seam cells
ad	1	2	0
ad	1	2	1
ad	1	2	1
l4	0	1	0
ad	1	2	2
ad	1	2	1
ad	1	2	2	Seam cells
ad	1	2	0
ad	1	2	0	weak neurons anterior to NR?
ad	1	2	1
ad	1	1	2
ad	0	2	1
ad	1	2	2
ad	1	2	0	seam cells
ad	1	1	1
	0.870968	2	1
strain 2
stage	DVB	PVQs	AWAs (weak)	others
ad	1	2	0	1 in preanal ganglion
ad	1	2	0	2 in VNC,
ad	0	2	0	2 in VNC
ad	0	2	0	anal valve,
ad	1	2	0	2 in VNC
ad	1	2	0
ad	1	2	0
ad	1	2	0	1 in VNC
l4	1	1	0
ad	0	1	0
l4	1	2	0
ad	0	2	0
ad	1	2	0	1 IL2?
ad	1	2	0
ad	1	2	0
l4	1	2	0
ad	1	1	0
l4	1	1	0
l4	1	2	0
l4	1	2	0
l4	1	2	0
l4	1	2	0
ad	1	2	0
ad	1	2	0
l4	0	2	0
ad	1	2	0
l4	1	2	0
ad	1	2	0
l4	1	2	0
ad	0	2	1
ad	1	2	0
ad	1	2	0
l4	0	2	0
	0.787879	2	0
strain 3
stage	DVB	PVQs	AWAs (weak)
ad	1	2	0	1 in ventral ganglion
ad	1	2	0	1 in preanal ganglion?
ad	0	1	0	1 dorsal to NR
ad	0	1	0	3 in NR
ad	1	2	0
ad	1	1	0
ad	0	1	0
l4	1	2	0
ad	1	1	0
ad	1	1	1	2 in nerve ring
ad	1	1	0
ad	1	2	1
ad	1	2	0
ad	0	1	0
l4	1	1	0
l4	0	2	0
ad	0	2	1
ad	1	2	0
ad	1	2	0
l4	1	2	0
ad	0	2	2	Anal epithelium
ad	1	2	0
ad	1	2	0
ad	1	2	0	all seam cells on right side (weak)
ad	1	0	0
ad	1	1	0
ad	1	2	0
ad	0	1	0
l4	1	1	0
ad	1	2	0
ad	0	2	0
ad	0	1	1
	0.6875	2	0
	0.782116	2	0.333333
