# Supplementary material for: Pervasive Divergence of Transcriptional Gene Regulation in Caenorhabditis Nematodes
Source: PLoS Genet. 2014 Jun 26;10(6):e1004435. doi: 10.1371/journal.pgen.1004435 (PMC4072541; doi:10.1371/journal.pgen.1004435)
Supplement: Table S9 — Expression patterns of oig-1 cis elements. Raw data for expression patterns reported in Figure 8. (XLS) [file pgen.1004435.s013.xls]

## Sheet: Cel
Cel 3
D-type	head cells	DVB	pair tail cells
18	1	1
9	1	1	2
17	1	1	1
14	1	1	2
12	1	1	2
19	1	1	2
17	1	1	0.5
19	1	1	1
17	1	1	2
17	1	1	2
16	1	1	2
17	1	1	2
18	1	1	2.5
14	1	1
18	1	1	2
13	1	1	2
13	1	1	2
17	1	1	2
17	1	1	2
18	1	1	2
12	1	1	3
Cel 2
19	1	1	2
13	1	1	2
12	1	1	1
12	1	1	2
13	1	1	2
13	1	1	1
Cel 1
14	1	1	2
17	1	1	2
12	1		2
18	1	1	3
15	1	1	3
19	1	1	3
19	1	1	3
13	1	1	2
16	1	1	3
18	1	1	2
10	1	1	2
19	1	1	3
17	1	1	3

## Sheet: Cbr
Cbr 4
D-type	DVB	pairs tail cells	cells in head	spermatheca	HSNs
13	1	3	1	1
11	1	2	1	1
13	1	3	1	1
19	1	3	1	1
13	1	3	1	1
18	1	3	1	1
11	1	3	1	1
13	1	3	1	1
18	1	3	1	1
16	1	2	1	1
12	1	3	1	1
19	1	3	1	1
18	1	3	1	1
14	1	3	1	1
18	1	3	1	1	1
15	1	3	1	1
14	1	3	1	1
15	1	1	1	1
14	1	1	1	1
Cbr 1
15	1	2	1	1	1
17		2	1	1
19	1	1	1	1	1
17		2	1	1	2	ADEs
15		3	1	1
11		2	1	1
16	1	2	1	1
12	1	2	1	1
12		1	1	1	1
19	1	2	1	1
13	1	2	1	1
15		1	1	1
15	1	2	1	1	1
16		2	1	1	2
14		2	1	1	2
15	1	2	1
18		2	1	1	2
19		2	1
16	1	2	1	1
12		1	1

## Sheet: Cre
Cre 3
D-type	cells in head	DVB	pairs in tail	spermatheca	ADEs
14	1		1	1	2	2	1
13	1		1	1	2	2
17	1	1	3	1	2	2	2
13	1		1	1	2	1
13	1		1	1	2	2
13	1		2	1	2	2	2
17	1	1	2	1	2	2	2
13	1	1	1	1	1	1
10	1		1	1	2	1	1
13	1		1	1	2	2	1
15	1		2	1	2	2	1
14	1	1	2	1	2	2	2
13	1	1	3	1	2	2	2
13	1	1	2	1	2
9	1		1	1	2	1
14	1	1	2	1	2	2	2
15	1			1	2	2
13	1		1	1	2	1	2
15	1	1	2	1	2	2	2
14	1	1	1	1	2	2	2
Cre 2
8	1	1	3	1	1
13	1	1	3	1	2	2
10	1	1	3	1	2	1
7	1	1	2	1	2	1
11	1	1	2	1	2
16	1	1	2	1	2	2
17	1	1	2	1	2	2
13	1		2	1	2	2	2
11	1		1	1	2	1
18	1	1	2	1	2	2	1
18	1	1	1		2	2
11	1	1	1		2	2
18	1		1		2	1
16	1		1	1	2	2	1
14	1	1	2	1	2	2	1
11	1		1	1	2	2
16	1		2	1	2	2	1
13	1	1			2

## Sheet: Cbn
	cells in head	DVB	pairs in tail	ADEs	PDEs	spermatheca	HSNs
Cbn 4
12	1	1	2	2	2	1
17	1		1	2	2	1	1
17	1		1	2	2	1	1
11	1	1	1	2	1	1
17	1		1	2	1	1
16	1		1	2	2	1
14	1		1	2	2
19	1		2	2	2
13	1	1	2	2	2
16	1	1	1	2	2
10	1	1		2	2
11	1	1		2
17	1		2	2	2
14	1	1	1	2	1
14	1	1	1	2	2
14	1	1	2	2	2	1
9	1	1		2	2
12	1	1	2	1	2	1
16	1	1	2	2	2
Cbn 3
18	1	1	1	2	2
13	1	1	1	2	2	1
16	1		2	2	2	1
13	1	1		1	1
10	1		1	2	1
10	1		2	2	1	1
16	1		2	2	2
18	1	1	2	2	2
14	1	1	1	2	2
14	1	1	1	2	2
13	1		1	2		1
17	1		2	2	2
13	1	1	1	2	2
9	1		1	2	2
14	1	1	1	2	2
17	1	1	2	2	2	1
18	1	1	1	2	2
18	1	1	1	2	2	1
15	1	1	1	2	2	1

## Sheet: Cja
Cja 3
D-type	cells in head	DVB	pairs in tail	ADEs	PDEs	HSNs	spermatheca
l4 - 17 D-type	all in head	1	1	2	2	2
ad - 15 D-type	all in head	1	1	2	2	1	1
ad - 12 D-type	all in head	1	1	1	1		1
l4 - 9 D-type	all in head	1	1		1
l4 - 14 D-type	all in head		1	2	1		1
l4 - 16 D-type	all in head	1	1	2	1
ad - 15 D-type	all in head	1	1	2	2
l4 - 18 D-type	all in had		2	2	2	1	1
l4 - 12 D-type	all in head			2	1
l4 - 16 D-type	all in head	1	1	2	1
l4 - 18 D-type	all in head	1	1	2	2
l4 - 18 D-type	all in head	1	1	2	2
ad - 13 D-type	all in head		1	2	2		1
ad -13 D-type	all in head		1	2	2		1
l4 - 17 D-type	all in head	1	1	2	2
ad - 15 D-type	alll in head	1	1	2	2	1	1
ad - 17 D-type	all in head	1	1	2	2	1	1
l4 - 16 D-type	all in head	1	1	2	1	1
l4 - 18 D-type	all in head	1	1	2	2
ad - 11 D-type	all in head	1	2	2	2	1	1
Cja 2
l4 - 16 D-type	all in head	1	2	2	2
ad - 13 D-type	all in head	1	2		1
l4 - 17 D-type	all in head	1	3		2
ad - 14 D-type	all in head	1	2		1		1
l4 - 19 D-type	all in head	1	3	1	2
ad - 13 D-type	all in head	1	2	2	2		1
ad - 16 D-type	all in head	1	3	2	2	1	1
ad - 14 D-type	all in head	1	2	2	2		1
l4 - 15 D-type	all in head	1		2
ad - 7 D-type	all in head	1			2		1
l4 - 7 D-type	all in head			2
l4 - 9 D-type	all in head		1	2
l4 - 15 D-type	all in head	1	2	2	2
ad 12 D-type	all in head	1	2	2	2		1
ad - 12 D-type	all in head	1	2	2	2		1
l4 - 14 D-type	all in head	1	1	2	2
l4 - 17 D-type	all in head	1	1	2	2
l4 - 16 D-type	all in head	1	2	2	2
ad - 14 D-type	all in head		2	2	2		1
l4 - 16 D-type	all in head	1	1	2	2
