# Supplementary material for: Pervasive Divergence of Transcriptional Gene Regulation in Caenorhabditis Nematodes
Source: PLoS Genet. 2014 Jun 26;10(6):e1004435. doi: 10.1371/journal.pgen.1004435 (PMC4072541; doi:10.1371/journal.pgen.1004435)
Supplement: Table S10 — Expression patterns of mod-5 cis elements. Raw data for expression patterns reported in Figure 9. (XLS) [file pgen.1004435.s014.xls]

## Sheet: Cel
Cel #2
	AIMs	RIH	ADFs	next to ADFs (could be RIVL/R?)	NSMs	HSNs	others
ad	1	1	2				gut
ad	2	1	2				hypodermis	gut
ad	2	1	2				hypodermis	gut
ad	1	1	2				hypodermis	gut
l3	1	2	2				hypodermis	gut
l4	1	1	2
l3	2	1	2
ad	2	1	2
l4	2	1	2
l4	2	1	2
l3	2	1	2
ad	1	1	2
ad	1	1	2
ad	2	1	2
l3	2	1	2
ad	2	1	2
ad	2	0	1
ad	2	1	1
ad	1	1	2
ad	2	0	2
ad	2	1	2
ad	1	1	2
ad	2	1	1
ad	1	1	2
ad	2	0	2
l4	2	1	2
ad	2	1	2
l4	2	1	2
ad	2	1	2
ad	1	1	2
ad	2	1	2
ad	2	0	2
ad	1	1	2
ad	2	1	2
Cel #1							hypodermis expression stronger than in strain #2, Although not in vulval hypodermis
ad	2	1	1			2 weak?
l4	1	1	1	2?
l4	2	1	2	1?
l4	2	1	2
ad	2	1	2
ad	2	1	2
l4	2	1	2
ad	2	1	2
ad	2	1	2	2
ad	0	1	2
ad	2	1	2
ad	1	0	1	1
ad	2	1	2
l4	2	1	2	1
ad	2	1	2
ad	1	1	2	1
l4	2	0	2
l4	2	1	2
ad	2	1	2	1?
l4	2	0	2
l4	2	1	2
ad	2	1	2	2
l4	2	1	2	1
ad	2	1	2
ad	2	1	2
ad	2	1	2	1
l4	2	1	2	1
ad	2	1	2
l4	2	1	2
ad	2	1	2
ad	2	0	2
	2	0.870968	2

## Sheet: Cbr
br #1
	ADFs	ALNs (weak)	others
l4	2
l3	2
l3	2
l4	2
l4	2
ad	2
ad	2
ad	2		vulva
ad	1
l4	2
ad	2
ad	2
ad	2
l4	2
ad	2
ad	2
ad	2
ad	2
l4	2
ad	2
l4	2
ad	2
l4	2
l4	2
l4	2
l4	2
l4	2
ad	2
	2
br #2			most express in gut , Adults express in vulva
ad	2	0
ad	2	2
ad	2	0
ad	1	0
ad	2	0
ad	2	2
ad	2	0
ad	1	1
ad	2	0
ad	2	0
ad	2	0
ad	2	0
ad	2	0
ad	2	0
ad	2	1
ad	2	0
l4	2	0
ad	2	0
ad	2	0
l4	2	0
ad	2	0		ad male	2 ADFs, 2 dorsal to ADFs, 2 in tail sending projections in most posterior rays
ad	2	0
ad	2	1
ad	2	1
l4	2	0
ad	2	0
	2	0.307692

## Sheet: Cre
re #1	ADFs
l4	2
l4	2
l4	2
ad	2
l4	2
l4	2
ad	2
ad	2
ad	2
ad	2
l4	2
ad	2
l4	2
l4	2
l4	2
ad	2
ad	2
ad	2
ad	2
ad	2
ad	2
l4	2
l4	2
l4	1
l4	2
ad	2
l4	2
l4	2
l4	2
ad	2
ad	2
ad	2
l4	2
	2
re #3
l4	2
ad	2
ad	2
ad	2
l4	2
ad	2
l4	2
ad	2
ad	2
l4	2
ad	2
ad	2
l4	2
ad	2
ad	2
ad	2
ad	2
ad	2
l4	2
ad	2
ad	2
l4	2
l4	2
ad	2
ad	2
ad	2
l4	2
ad	2
ad	2
ad	2
ad	2
ad	2
l4	2
l4	2
	2

## Sheet: Cbn
bn #1
	AIMs	RIH	ADFs	next to ADFs (could be RIVL/R?)(weak)	ALNs (weak)		others
ad	2	1	2
ad	2	1	2
ad	2	1	2
ad	2	1	2
ad	0	1	2
ad	2	1	2
ad	2	1	2
ad	2	1	2
ad	2	1	2
ad	2	1	2
ad	1	1	2
ad	1	0	1
ad	1	1	2
ad	2	1	2
ad	2	1	2
ad	2	1	2
ad	2	1	2
ad	1	1	2
ad	2	1	2
ad	1	1	2
ad	1	1	1				1 PLM?
ad	2	1	1
ad	2	1	2
ad	2	1	2
ad	2	1	2		1
ad	2	1	2
ad	2	1	2
ad	1	1	1
ad	2	1	2				+ pair next to ADFs sending process into nose
ad	2	1	2
ad	2	1	2
ad	1	1	2
bn #2
ad	2	1	2	1			+ 1 ventral to one ADF - Cells next to ADFs most likely ASHL/R
ad	2	1	2	2	2
ad	2	1	2	1	2
ad	2	1	2	1
ad	2	1	2	1
ad	2	1	2	2	2
ad	2	1	1
ad	2	1	2
ad	2	1	1
ad	2	1	2
ad	2	1	2
ad	2	1	2	2
ad	2	1	2	1	1
ad	2	1	2	1	1
ad	1	0	2		1
ad	2	1	2	1
ad	2	1	2
ad	2	1	2	1	2
ad	2	1	2	1	1
ad	2	1	2
ad	2	1	2
ad	2	1	2	1	1
ad	2	1	2
ad	2	1	2	1
ad	2	1	2
ad	2	1	2
ad	2	1	2	1
ad	2	1	2
ad	2	1	2
ad	2	1	2		1
ad	2	1	2	1	1
ad	2	1	2	1
ad	2	1	2
ad	2	1	2
ad	2	1	2	1
ad	2	1	2	1
ad	0	0	2
