# Supplementary material for: Pervasive Divergence of Transcriptional Gene Regulation in Caenorhabditis Nematodes
Source: PLoS Genet. 2014 Jun 26;10(6):e1004435. doi: 10.1371/journal.pgen.1004435 (PMC4072541; doi:10.1371/journal.pgen.1004435)
Supplement: Table S11 — Expression patterns of C. briggsae transgenes in C. briggsae. Raw data for expression patterns reported in Figure S2. (XLS) [file pgen.1004435.s015.xls]

## Sheet: unc-46
Individuals	RMEL/R	RMED/V	AVL	RIS	SIADs	D-type	DVB	PDB
strain 1
1	2	1	1	0	1	18	1	1
2	1	1	1	0	0	13	1	0
3	0	0	0	0	0	10	1	0
4	2	2	1	0	0	16	0	1
5	1	2	1	1	2	19	1	1
6	2	1	1	1	2	19	1	0
7	2	1	1	1	2	19	0	1
8	0	1	1	1	2	19	1	1
9	1	0	1	0	2	13	1	0
10	2	0	0	0	2	18	0	1
11	2	2	1	0	2	19	1	1
12	1	1	1	0	0	17	1	1
13	2	2	1	0	2	17	1	1
14	2	2	1	0	2	19	1	1
15	2	1	1	0	2	19	0	0
16	2	2	1	1	2	19	1	0
17	1	1	1	0	0	18	1	1
18	2	1	0	0	0	19	1	0
19	2	2	1	0	2	19	1	1
strain 2
1	0	2	1	1	0	16	1	0
2	2	0	0	0	0	19	1	1
3	1	0	1	1	2	19	1	0
4	2	0	0	0	1	19	1	0
5	1	0	0	1	2	18	1	1
6	2	1	1	1	1	14	1	1
7	2	0	1	0	1	19	1	1
8	2	0	0	0	1	13	1	1
9	0	2	1	0	2	16	1	1
10	2	2	1	0	2	19	0	1
11	2	2	1	0	2	19	1	1
12	2	2	0	0	1	17	1	1
13	1	0	1	0	2	12	1	1
14	2	2	1	0	2	19	1	1
15	2	2	0	0	0	17	1	1
16	2	0	1	0	2	19	0	1
17	1	0	0	0	0	16	1	1
18	2	1	1	0	0	18	1	1
19	2	2	1	1	2	19	1	1
20	2	0	1	0	2	19	1	0
21	1	0	1	1	2	17	1	1

## Sheet: unc-25
individuals	RMEL/R	RMED/V	AVL	RIS	SIADs	D-type	Weak tail cells	Weak cell posterior to RMED
strain 1
1	2	2	0	0	2	17	0	0
2	2	2	0	1	2	16	0	0
3	1	2	0	0	2	12	0	0
4	2	2	1	1	2	19	0	1
5	2	2	0	1	2	12	0	1
6	2	0	0	1	2	17	3	0
7	2	2	0	1	2	14	0	0
8	2	2	0	1	2	17	3	0
9	2	2	0	1	2	15	0	0
10	2	2	0	0	2	17	0	0
11	2	2	0	0	2	11	0	0
12	2	2	0	1	2	14	0	0
13	1	2	0	0	2	14	0	0
14	2	2	0	1	2	15	3	0
strain 3
1	2	2	0	1	2	19
2	2	2	0	0	2	17	0	0
3	2	2	1	1	2	19	2	1
4	2	2	0	0	2	19	0	1
5	2	2	0	1	2	18	0	1
6	0	2	0	0	2	9	0	0
7	1	2	0	0	2	14	0	1
8	2	2	0	0	2	14	0	0
9	2	2	0	0	2	9	0	0
10	2	2	0	0	2	6	0	0
11	2	2	0	0	2	13	0	0
12	2	2	0	0	2	17	0	1
13	2	2	0	0	2	17	0	0
14	2	0	0	0	2	12	0	0
15	2	2	1	0	2	19	0	1
16	2	2	0	0	2	8	0	0
17	2	2	0	0	2	15	0	0
18	2	2	1	1	2	18	0	0

## Sheet: gpa-5
strain 1
M4	M1	DVB	PHCL	MCL/R	AWAs	ventral gang	anterior ganglion
0	1	1	2	2	2	3	1
0	0	1	2	1	1	3	2	+ two other in tail
0	1	1	2	2	2	3	2	+ PVNs in tail?
0	1	0	2	2	2	1	2			1 m3?	+ 1 in tail
0	1	1	2	0	2	0	2
1	1	1	2	2	1	1	2		+ 2 in tail
0	0	0	2	2	0	0	1		+ 1 in tail
0	1	1	2	1	1	2	0		m3	2 in tail
0	1	0	1	1	0	2	0		m3
1	1	0	1	2	1	2	1
0	1	0	1	2	2	3	2
0	1	0	2	1	0	0	0		1 in tail
0	1	1	2	2	2	2	2
0	1	1	2	2	1	0	2
2	12	8	25	22	17	22	19
strain 2
0	1	1	2	2	2	0	2
0	1	0	2	1	2	3	0		2 more in posterior pharynx bulb
0	1	0	1	0	0	2	0		1 more in pst pharynx bulb
0	1	1	2	2	2	2	2		2 more in posterior pharynx bulb
0	0	0	2	1	2	1	0		3 more in posterior bulb
0	1	1	2	2	0	0	1		2 more in tail
1	1	1	2	2	0	3	2		2 more in tail	several (weaker) In VNC	morre in head, Incl. M2l/r
1	1	0	2	1	0	0	0		2 more in tail, Send projection hahlfway to vulva but not into tail - PVWL/R
0	0	1	2	1	0	2	1		2 more in tail	2 more in post bulb
0	1	1	2	2	0	2	0		m2, 2 more in post bulb	2 more in tail
0	1	0	1	1	0	0	0		2 more in post bulb	1 more in tail
0	0	0	2	2	0	2	0		2 more in post bulb	2 more in tail
0	1	1	1	2	0	0	0		2 more in post bulb
1	0	1	2	2	0	1	0		2 more in post bulb	2 more in tail
0	1	0	1	2	0	0	2		m2l/r	1 more in tail
0	1	1	2	2	0	0	2		m2lr	2 more in tail
0	0	1	2	0	0	0	0			2 more intail
0	1	1	0	2	2	2	2		m2r	more in post bulb
0	1	1	1	2	0	1	2		m2lr	1 more in tail
1	1	1	2	2	0	1	2		m2l/r	2 more in tail
1	1	1	1	2	1	0	2		m2s	1 more in tal
1	1	1	2	2	1	0	2		m2?	2 more in tail
0	0	1	0	0	0	0	0		m2l/r
0	1	1	2	1	0	0	0			2 more in tail
0.25641	1.07692	0.846154	2.25641	2.05128	1.17949	22	22

## Sheet: oig-1
line 4					among D-type, One is not a real D-type
	head	D-type	weak pair in tail	DVB	PVD or PDE GFP not cherry
l4	all	18	0	0	1
ad	all	19	1	0	0
l4	all	19	0	0	1
ad	all	12	0	0	0
ad	all	18	1	0	0
ad	all	16	1	0	1
ad	all	20	1	0	1	anal hypodermis
ad	all	17	1	0	0
l4	all	17	0	0	0
ad	all	18	1	0	1
ad	all	16	1	0	1
ad	all	19	1	0	0
ad	all	12	1	0	0
ad	all	20	1	0	0
ad	all	19	1	0	2
ad	all	20	1	0	0
ad	all	17	1	0	0
		18
line 3
ad	all	16	1	0	0
ad	all	17	0	0	0
ad	all	16	1	0	0
ad	all	16	0	0	0
ad	all	14	1	0	0
ad	all	16	0	0	0
ad	all	15	0	0	1
ad	all	16	1	0	0
ad	all	18	0	0	0
ad	all	21	0	1	0
ad	all	18	0	0	0
ad	all	14	0	0	0
ad	all	15	1	1	1		some weak tail cells cherry not gfp
ad	all	20	1	0	0
ad	all	19	1	0	0
ad	all	16	0	1	0
ad	all	21	1	1	1
ad	all	18	1	0	0
ad	all	16	1	1	0
ad	all	14	0	0	0
ad	all	16	1	0	0
		17	0.631579	0.131579	0.289474
